# Supplementary material for: Radiation damage by extensive local water ionization from two-step electron-transfer-mediated decay of solvated ions
Source: Nat Chem. 2023 Aug 24;15(10):1408–14. doi: 10.1038/s41557-023-01302-1 (PMC10533389; doi:10.1038/s41557-023-01302-1)
Supplement: Supplementary file 2 — Combined experimental and theoretical data for reconstruction of Fig. 4. [file 41557_2023_1302_MOESM2_ESM.txt]

# data-experiment-after1s-0.5nacl.dat
30.1	8.368517419
30.3	8.227257236
30.5	8.268360937
30.7	8.138400559
30.9	8.042735051
31.1	7.942866403
31.3	7.874361315
31.5	7.681141329
31.7	7.614412577
31.9	7.638271326
32.1	7.532739165
32.3	7.57403084
32.5	7.384739951
32.7	7.312976771
32.9	7.318654708
33.1	7.254578393
33.3	7.004453012
33.5	7.079803278
33.7	6.917724217
33.9	6.993470691
34.1	6.879102106
34.3	6.877899868
34.5	6.677925079
34.7	6.631468365
34.9	6.688596812
35.1	6.686690123
35.3	6.588557601
35.5	6.411579903
35.7	6.451594552
35.9	6.474022502
36.1	6.323733594
36.3	6.308695174
36.5	6.318065995
36.7	6.175139484
36.9	6.061222725
37.1	5.959731855
37.3	6.066391127
37.5	6.046284704
37.7	5.886510915
37.9	5.882579815
38.1	5.865232202
38.3	5.728915185
38.5	5.646448137
38.7	5.753681964
38.9	5.625361849
39.1	5.683522335
39.3	5.582199374
39.5	5.639159547
39.7	5.459837693
39.9	5.345039531
40.1	5.35778517
40.3	5.472878134
40.5	5.29908019
40.7	5.287277539
40.9	5.462492664
41.1	5.287926858
41.3	5.354101059
41.5	5.201260305
41.7	5.189540342
41.9	5.120476851
42.1	5.170988714
42.3	5.085683327
42.5	5.016001277
42.7	4.988722312
42.9	4.916862341
43.1	4.873288774
43.3	4.725921357
43.5	4.896760034
43.7	4.856756433
43.9	4.741466679
44.1	4.716350844
44.3	4.736375673
44.5	4.626770799
44.7	4.686255406
44.9	4.671544668
45.1	4.543202273
45.3	4.582896074
45.5	4.613848474
45.7	4.601525079
45.9	4.603030486
46.1	4.468979376
46.3	4.430633334
46.5	4.330330411
46.7	4.432531005
46.9	4.328590695
47.1	4.315248124
47.3	4.329869615
47.5	4.357099657
47.7	4.204610009
47.9	4.273558075
48.1	4.160090263
48.3	4.290923615
48.5	4.215056549
48.7	4.176954866
48.9	4.038044901
49.1	4.098948107
49.3	4.030440107
49.5	4.132755738
49.7	4.016174427
49.9	3.963222467
50.1	3.963424233
50.3	3.918688963
50.5	4.052994008
50.7	3.919590095
50.9	3.853294586
51.1	3.931928338
51.3	3.822602713
51.5	3.8130158
51.7	3.7532308
51.9	3.722478327
52.1	3.746280819
52.3	3.820376651
52.5	3.747152841
52.7	3.693346601
52.9	3.658362296
53.1	3.638846649
53.3	3.609705185
53.5	3.604897142
53.7	3.60442431
53.9	3.628148382
54.1	3.575135065
54.3	3.482967212
54.5	3.449015901
54.7	3.475509896
54.9	3.446033436
55.1	3.436790619
55.3	3.470218544
55.5	3.442603831
55.7	3.396935905
55.9	3.469364986
56.1	3.373283493
56.3	3.387310858
56.5	3.369152474
56.7	3.280685326
56.9	3.330084215
57.1	3.294324113
57.3	3.247193227
57.5	3.322855135
57.7	3.352005645
57.9	3.251797555
58.1	3.271281613
58.3	3.219681421
58.5	3.194448318
58.7	3.218989362
58.9	3.148430408
59.1	3.11372912
59.3	3.125351406
59.5	3.112417527
59.7	3.112216147
59.9	3.056017231
60.1	3.058744778
60.3	3.034944005
60.5	3.035043982
60.7	2.915130177
60.9	2.969241178
61.1	3.038575532
61.3	3.01899845
61.5	2.926876314
61.7	2.970827672
61.9	2.875528088
62.1	2.961926162
62.3	2.902386632
62.5	2.860853975
62.7	2.898121562
62.9	2.936791441
63.1	2.791421429
63.3	2.822927466
63.5	2.740226559
63.7	2.750437175
63.9	2.896091275
64.1	2.839665446
64.3	2.797911508
64.5	2.713771809
64.7	2.738351585
64.9	2.681210395
65.1	2.665086395
65.3	2.74299929
65.5	2.67142471
65.7	2.649922422
65.9	2.589434052
66.1	2.684604378
66.3	2.624686881
66.5	2.630305274
66.7	2.607638918
66.9	2.540388374
67.1	2.577074716
67.3	2.564183898
67.5	2.500296067
67.7	2.549877283
67.9	2.548281732
68.1	2.469316081
68.3	2.497140261
68.5	2.504291046
68.7	2.398147051
68.9	2.39946324
69.1	2.364744858
69.3	2.358283653
69.5	2.409965628
69.7	2.373748962
69.9	2.378366129
70.1	2.367642217
70.3	2.423694139
70.5	2.357713497
70.7	2.349426688
70.9	2.384761991
71.1	2.273415589
71.3	2.316326873
71.5	2.268933771
71.7	2.304846474
71.9	2.273094004
72.1	2.259004421
72.3	2.265220951
72.5	2.321474657
72.7	2.224479185
72.9	2.212421513
73.1	2.270053714
73.3	2.188018308
73.5	2.229394576
73.7	2.164144905
73.9	2.179367327
74.1	2.143196089
74.3	2.110774106
74.5	2.217780186
74.7	2.065097303
74.9	2.115443644
75.1	2.133417418
75.3	2.122002997
75.5	2.107960579
75.7	2.075341978
75.9	2.084103825
76.1	2.077022108
76.3	2.100838952
76.5	2.056832149
76.7	2.059839363
76.9	2.019746926
77.1	2.078954068
77.3	2.055345639
77.5	1.981945824
77.7	2.038631139
77.9	2.030787142
78.1	1.978894615
78.3	1.976296109
78.5	1.993744832
78.7	1.98168234
78.9	1.962366662
79.1	1.944313274
79.3	1.885760052
79.5	1.887712819
79.7	1.861855519
79.9	1.897001168
80.1	1.868275178
80.3	1.913032936
80.5	1.876774706
80.7	1.951361684
80.9	1.853742168
81.1	1.783556214
81.3	1.816528252
81.5	1.868512865
81.7	1.864796987
81.9	1.834634786
82.1	1.863333672
82.3	1.791075706
82.5	1.744574956
82.7	1.760041542
82.9	1.768669543
83.1	1.780854993
83.3	1.738988838
83.5	1.706421638
83.7	1.727581715
83.9	1.766270147
84.1	1.734307348
84.3	1.702572232
84.5	1.743392032
84.7	1.700582114
84.9	1.705250403
85.1	1.644699869
85.3	1.701228287
85.5	1.665908791
85.7	1.67793357
85.9	1.697360324
86.1	1.651263165
86.3	1.652844894
86.5	1.631628084
86.7	1.623693199
86.9	1.640902166
87.1	1.6201016
87.3	1.540799078
87.5	1.573361345
87.7	1.537713614
87.9	1.605052662
88.1	1.570987615
88.3	1.554918267
88.5	1.530282931
88.7	1.525272769
88.9	1.572954963
89.1	1.537816992
89.3	1.532221796
89.5	1.500611698
89.7	1.524948421
89.9	1.474016557
90.1	1.498809851
90.3	1.424924692
90.5	1.466938249
90.7	1.465062827
90.9	1.417405779
91.1	1.433871956
91.3	1.433847055
91.5	1.400126225
91.7	1.454053006
91.9	1.496337873
92.1	1.448306356
92.3	1.394052978
92.5	1.398271293
92.7	1.416558677
92.9	1.405269858
93.1	1.454052361
93.3	1.433324911
93.5	1.417250404
93.7	1.381638274
93.9	1.323269264
94.1	1.347959272
94.3	1.427105623
94.5	1.31886064
94.7	1.305257393
94.9	1.30736906
95.1	1.353201904
95.3	1.319858826
95.5	1.304785451
95.7	1.35363814
95.9	1.31020735
96.1	1.330248338
96.3	1.306684866
96.5	1.344353831
96.7	1.270987192
96.9	1.268011748
97.1	1.270550978
97.3	1.286458283
97.5	1.257210055
97.7	1.192659109
97.9	1.271427528
98.1	1.236384926
98.3	1.258504603
98.5	1.201709735
98.7	1.210568434
98.9	1.233033063
99.1	1.228016188
99.3	1.239717639
99.5	1.26707572
99.7	1.205005032
99.9	1.187304691
# data-experiment-after1s-2alcl3.dat
30.1	8.326481612
30.3	8.283379193
30.5	8.31617546
30.7	8.13327515
30.9	8.040659526
31.1	8.005605498
31.3	7.974932126
31.5	7.827733475
31.7	7.872944204
31.9	7.821482026
32.1	7.638180111
32.3	7.615688668
32.5	7.560632659
32.7	7.368922954
32.9	7.323971112
33.1	7.311822954
33.3	7.200896891
33.5	7.124788203
33.7	7.228038739
33.9	6.942543278
34.1	6.927729259
34.3	6.91975729
34.5	6.83984071
34.7	6.784066083
34.9	6.684545271
35.1	6.639723762
35.3	6.633743361
35.5	6.52931827
35.7	6.450983554
35.9	6.422663811
36.1	6.415529746
36.3	6.366548548
36.5	6.362335085
36.7	6.379615425
36.9	6.235120356
37.1	6.117215563
37.3	6.228856819
37.5	6.077934225
37.7	6.031733202
37.9	5.923530869
38.1	5.973847782
38.3	6.021616856
38.5	5.89051967
38.7	5.922746027
38.9	5.807484289
39.1	5.759894547
39.3	5.736259806
39.5	5.716911367
39.7	5.761010109
39.9	5.58596039
40.1	5.573333219
40.3	5.617368011
40.5	5.588748343
40.7	5.491732943
40.9	5.417593368
41.1	5.451990859
41.3	5.393895954
41.5	5.356696442
41.7	5.372311402
41.9	5.199290503
42.1	5.261768806
42.3	5.196007325
42.5	5.252494928
42.7	5.219267101
42.9	5.195014796
43.1	5.162992703
43.3	5.127460569
43.5	5.11851348
43.7	5.09252692
43.9	5.098592907
44.1	5.070822208
44.3	5.050014749
44.5	5.017403632
44.7	4.93668833
44.9	4.885968626
45.1	4.945942666
45.3	4.905459087
45.5	4.858210322
45.7	4.806251812
45.9	4.820403146
46.1	4.804261471
46.3	4.821467475
46.5	4.731503373
46.7	4.820539304
46.9	4.731259413
47.1	4.74117974
47.3	4.599605539
47.5	4.706004797
47.7	4.669037957
47.9	4.622621148
48.1	4.554813191
48.3	4.589130565
48.5	4.556729611
48.7	4.462714608
48.9	4.516305873
49.1	4.4995847
49.3	4.43895006
49.5	4.443603627
49.7	4.397466516
49.9	4.374017076
50.1	4.296530035
50.3	4.264520759
50.5	4.3268467
50.7	4.293316937
50.9	4.144075258
51.1	4.17138658
51.3	4.165920305
51.5	4.106252511
51.7	4.147059696
51.9	4.068816715
52.1	3.997066534
52.3	3.991911131
52.5	3.874808664
52.7	3.966134403
52.9	3.905920539
53.1	3.809055879
53.3	3.773572469
53.5	3.844574714
53.7	3.799584424
53.9	3.748515642
54.1	3.732851681
54.3	3.685278116
54.5	3.652111383
54.7	3.627157161
54.9	3.674786972
55.1	3.625939189
55.3	3.589805868
55.5	3.555915872
55.7	3.55365155
55.9	3.535241752
56.1	3.474094577
56.3	3.513281096
56.5	3.427798406
56.7	3.381691342
56.9	3.422184981
57.1	3.351104607
57.3	3.307655354
57.5	3.415274394
57.7	3.319471099
57.9	3.270472819
58.1	3.302297766
58.3	3.319154637
58.5	3.281334984
58.7	3.248933469
58.9	3.211463853
59.1	3.291535668
59.3	3.269777893
59.5	3.164564241
59.7	3.171391102
59.9	3.189201217
60.1	3.138166714
60.3	3.175993192
60.5	3.103544185
60.7	3.085304462
60.9	3.114400669
61.1	3.196507696
61.3	3.115511664
61.5	3.130349878
61.7	3.109112154
61.9	3.07608136
62.1	3.019864401
62.3	3.007957051
62.5	3.05697211
62.7	3.009094576
62.9	2.994797174
63.1	3.001472106
63.3	2.938590999
63.5	2.961780813
63.7	2.969248174
63.9	2.932262626
64.1	2.958718343
64.3	2.97892294
64.5	2.91975543
64.7	2.89006192
64.9	2.912012876
65.1	2.969651185
65.3	2.85086324
65.5	2.863094466
65.7	2.901280808
65.9	2.782138595
66.1	2.82356552
66.3	2.886052862
66.5	2.767330137
66.7	2.744010132
66.9	2.710511248
67.1	2.764285786
67.3	2.736882846
67.5	2.701231115
67.7	2.683411275
67.9	2.695289273
68.1	2.711858727
68.3	2.580964496
68.5	2.564202244
68.7	2.610033153
68.9	2.660492134
69.1	2.585464044
69.3	2.559966654
69.5	2.533720385
69.7	2.540467728
69.9	2.513991725
70.1	2.477945412
70.3	2.518672983
70.5	2.471833516
70.7	2.490188111
70.9	2.465464992
71.1	2.426605907
71.3	2.414821032
71.5	2.39347162
71.7	2.354568003
71.9	2.335315942
72.1	2.33038007
72.3	2.344354258
72.5	2.350669956
72.7	2.311550301
72.9	2.306790662
73.1	2.259514147
73.3	2.20411673
73.5	2.221834325
73.7	2.208050212
73.9	2.179929546
74.1	2.215651816
74.3	2.201001376
74.5	2.186005827
74.7	2.147756809
74.9	2.151024414
75.1	2.1477997
75.3	2.105258019
75.5	2.105604884
75.7	2.098683187
75.9	2.138024137
76.1	2.030002588
76.3	2.062845271
76.5	2.031804846
76.7	2.057994256
76.9	2.016347253
77.1	1.997790955
77.3	2.015818318
77.5	1.989803902
77.7	2.001178396
77.9	1.955907763
78.1	1.921786416
78.3	1.972890703
78.5	1.952404961
78.7	1.948745569
78.9	1.946922303
79.1	1.923407449
79.3	1.909166887
79.5	1.894259887
79.7	1.886642229
79.9	1.876430515
80.1	1.893759517
80.3	1.886814335
80.5	1.86986063
80.7	1.85225565
80.9	1.834985652
81.1	1.85389949
81.3	1.855939147
81.5	1.838803292
81.7	1.801581214
81.9	1.825923078
82.1	1.825182055
82.3	1.80933777
82.5	1.773066556
82.7	1.776551075
82.9	1.784600832
83.1	1.791661508
83.3	1.734883595
83.5	1.768388317
83.7	1.715146601
83.9	1.718882591
84.1	1.715805796
84.3	1.731977206
84.5	1.70555817
84.7	1.764580964
84.9	1.701888855
85.1	1.659160518
85.3	1.654765369
85.5	1.687403825
85.7	1.698530671
85.9	1.651324997
86.1	1.664415689
86.3	1.651713075
86.5	1.6493026
86.7	1.604497202
86.9	1.59930537
87.1	1.614759322
87.3	1.586715229
87.5	1.579093202
87.7	1.565564424
87.9	1.583879233
88.1	1.568654167
88.3	1.533734757
88.5	1.549926026
88.7	1.570128182
88.9	1.526718121
89.1	1.539934191
89.3	1.505513624
89.5	1.546481975
89.7	1.523015893
89.9	1.488028786
90.1	1.503485458
90.3	1.492889521
90.5	1.467267227
90.7	1.493767815
90.9	1.464428457
91.1	1.457820847
91.3	1.467636088
91.5	1.493337231
91.7	1.429259398
91.9	1.445735104
92.1	1.461625323
92.3	1.427702022
92.5	1.475320894
92.7	1.469708732
92.9	1.429525611
93.1	1.429221432
93.3	1.421518967
93.5	1.42715904
93.7	1.439161141
93.9	1.425889493
94.1	1.433017129
94.3	1.400465773
94.5	1.393322785
94.7	1.383605856
94.9	1.345930853
95.1	1.337070841
95.3	1.349755745
95.5	1.362299752
95.7	1.368783891
95.9	1.341238758
96.1	1.34994758
96.3	1.339657578
96.5	1.315195207
96.7	1.31182737
96.9	1.292507973
97.1	1.299285735
97.3	1.29118967
97.5	1.339778492
97.7	1.287035094
97.9	1.277494165
98.1	1.343353645
98.3	1.280200746
98.5	1.259851355
98.7	1.271813866
98.9	1.26234468
99.1	1.304384472
99.3	1.269309293
99.5	1.274273915
99.7	1.262141409
99.9	1.266642677
# data-experiment-after1s-difference.dat
30.1	-0.42035807
30.3	0.561219568
30.5	0.478145231
30.7	-0.05125409
30.9	-0.02075524
31.1	0.62739095
31.3	1.00570812
31.5	1.46592146
31.7	2.58531627
31.9	1.83210701
32.1	1.05440946
32.3	0.416578277
32.5	1.75892708
32.7	0.559461822
32.9	0.053164044
33.1	0.572445605
33.3	1.96443879
33.5	0.449849246
33.7	3.10314522
33.9	-0.50927413
34.1	0.486271536
34.3	0.418574219
34.5	1.61915631
34.7	1.52597717
34.9	-0.04051541
35.1	-0.46966361
35.3	0.451857602
35.5	1.17738367
35.7	-0.00610998
35.9	-0.51358691
36.1	0.917961517
36.3	0.578533745
36.5	0.442690905
36.7	2.04475941
36.9	1.73897631
37.1	1.57483707
37.3	1.62465692
37.5	0.316495209
37.7	1.45222286
37.9	0.409510535
38.1	1.0861558
38.3	2.92701671
38.5	2.44071533
38.7	1.69064063
38.9	1.8212244
39.1	0.763722118
39.3	1.54060433
39.5	0.7775182
39.7	3.01172415
39.9	2.40920858
40.1	2.15548049
40.3	1.44489876
40.5	2.89668152
40.7	2.04455403
40.9	-0.44899295
41.1	1.64064001
41.3	0.39794895
41.5	1.55436137
41.7	1.8277106
41.9	0.788136512
42.1	0.907800915
42.3	1.10323998
42.5	2.36493651
42.7	2.30544789
42.9	2.78152455
43.1	2.8970393
43.3	4.01539213
43.5	2.21753446
43.7	2.35770487
43.9	3.57126229
44.1	3.54471364
44.3	3.13639075
44.5	3.90632833
44.7	2.50432924
44.9	2.14423959
45.1	4.02740392
45.3	3.22563013
45.5	2.44361847
45.7	2.04726733
45.9	2.1737266
46.1	3.35282095
46.3	3.90834141
46.5	4.01172962
46.7	3.88008299
46.9	4.02668718
47.1	4.25931616
47.3	2.69735923
47.5	3.4890514
47.7	4.64427948
47.9	3.49063073
48.1	3.94722927
48.3	2.9820695
48.5	3.41673061
48.7	2.85759741
48.9	4.78260972
49.1	4.00636592
49.3	4.08509953
49.5	3.10847889
49.7	3.81292088
49.9	4.10794609
50.1	3.33105802
50.3	3.45831795
50.5	2.73852692
50.7	3.73726841
50.9	2.90780672
51.1	2.39458243
51.3	3.43317592
51.5	2.93236711
51.7	3.93828896
51.9	3.46338389
52.1	2.50785714
52.3	1.7153448
52.5	1.27655823
52.7	2.72787801
52.9	2.47558243
53.1	1.7020923
53.3	1.63867284
53.5	2.39677572
53.7	1.95160114
53.9	1.20367261
54.1	1.57716616
54.3	2.02310904
54.5	2.03095482
54.7	1.51647264
54.9	2.28753536
55.1	1.89148569
55.3	1.19587324
55.5	1.1331204
55.7	1.56715644
55.9	0.658767669
56.1	1.00811084
56.3	1.25970238
56.5	0.586459327
56.7	1.01006016
56.9	0.921007654
57.1	0.567804939
57.3	0.604621271
57.5	0.92419259
57.7	-0.32534546
57.9	0.186752635
58.1	0.310161539
58.3	0.99473216
58.5	0.868866661
58.7	0.299441073
58.9	0.630334452
59.1	1.77806548
59.3	1.44426488
59.5	0.521467138
59.7	0.591749549
59.9	1.33183986
60.1	0.794219355
60.3	1.41049187
60.5	0.685002023
60.7	1.70174285
60.9	1.45159491
61.1	1.57932164
61.3	0.965132138
61.5	2.03473563
61.7	1.38284482
61.9	2.00553272
62.1	0.579382389
62.3	1.05570418
62.5	1.96118134
62.7	1.10973015
62.9	0.580057327
63.1	2.10050677
63.3	1.15663532
63.5	2.21554254
63.7	2.18810999
63.9	0.361713505
64.1	1.19052897
64.3	1.81011432
64.5	2.05983621
64.7	1.51710335
64.9	2.30802481
65.1	3.0456479
65.3	1.0786395
65.5	1.91669756
65.7	2.51358386
65.9	1.92704543
66.1	1.38961142
66.3	2.61365982
66.5	1.37024862
66.7	1.36371214
66.9	1.70122874
67.1	1.8721107
67.3	1.72698948
67.5	2.00935047
67.7	1.33533993
67.9	1.47007541
68.1	2.42542646
68.3	0.838242352
68.5	0.599111972
68.7	2.11886102
68.9	2.61028894
69.1	2.20719185
69.3	2.01683001
69.5	1.23754757
69.7	1.66718767
69.9	1.35625596
70.1	1.10303195
70.3	0.949788438
70.5	1.14120019
70.7	1.40761423
70.9	0.80703001
71.1	1.53190318
71.3	0.984941589
71.5	1.24537849
71.7	0.497215284
71.9	0.622219372
72.1	0.713756489
72.3	0.791333063
72.5	0.291952989
72.7	0.870711159
72.9	0.943691497
73.1	-0.10539568
73.3	0.160984221
73.5	-0.07560251
73.7	0.43905307
73.9	0.005622184
74.1	0.724557271
74.3	0.902272692
74.5	-0.31774358
74.7	0.826595068
74.9	0.355807696
75.1	0.143822818
75.3	-0.16744978
75.5	-0.02355694
75.7	0.233412097
75.9	0.539203121
76.1	-0.4701952
76.3	-0.37993681
76.5	-0.25027303
76.7	-0.01845107
76.9	-0.03399673
77.1	-0.81163114
77.3	-0.3952732
77.5	0.078580784
77.7	-0.37452743
77.9	-0.74879379
78.1	-0.57108199
78.3	-0.03405406
78.5	-0.41339871
78.7	-0.32936771
78.9	-0.1544436
79.1	-0.20905825
79.3	0.234068354
79.5	0.065470681
79.7	0.247867099
79.9	-0.20570654
80.1	0.25484339
80.3	-0.26218601
80.5	-0.06914076
80.7	-0.99106033
80.9	-0.18756516
81.1	0.703432759
81.3	0.394108953
81.5	-0.29709574
81.7	-0.63215773
81.9	-0.08711709
82.1	-0.38151617
82.3	0.182620643
82.5	0.284916003
82.7	0.165095324
82.9	0.159312895
83.1	0.108065145
83.3	-0.04105243
83.5	0.619666788
83.7	-0.12435113
83.9	-0.47387556
84.1	-0.18501551
84.3	0.294049739
84.5	-0.37833862
84.7	0.639988503
84.9	-0.03361548
85.1	0.144606482
85.3	-0.46462918
85.5	0.214950336
85.7	0.205971009
85.9	-0.46035328
86.1	0.131525237
86.3	-0.01131819
86.5	0.176745156
86.7	-0.19195997
86.9	-0.41596796
87.1	-0.05342277
87.3	0.459161515
87.5	0.057318573
87.7	0.278508098
87.9	-0.21173429
88.1	-0.02333448
88.3	-0.2118351
88.5	0.196430952
88.7	0.448554132
88.9	-0.46236843
89.1	0.021171992
89.3	-0.26708172
89.5	0.458702779
89.7	-0.01932528
89.9	0.140122286
90.1	0.046756073
90.3	0.679648283
90.5	0.003289772
90.7	0.287049881
90.9	0.470226779
91.1	0.239488908
91.3	0.337890327
91.5	0.932110057
91.7	-0.24793608
91.9	-0.50602769
92.1	0.133189671
92.3	0.336490443
92.5	0.770496016
92.7	0.531500549
92.9	0.242557529
93.1	-0.24830929
93.3	-0.11805944
93.5	0.099086364
93.7	0.57522867
93.9	1.02620229
94.1	0.850578569
94.3	-0.2663985
94.5	0.744621453
94.7	0.783484635
94.9	0.385617926
95.1	-0.16131063
95.3	0.298969191
95.5	0.575143015
95.7	0.151457517
95.9	0.310314075
96.1	0.196992417
96.3	0.329727115
96.5	-0.29158624
96.7	0.408401783
96.9	0.244962249
97.1	0.287347565
97.3	0.047313874
97.5	0.825684373
97.7	0.943759851
97.9	0.060666372
98.1	1.0696872
98.3	0.216961432
98.5	0.581416199
98.7	0.612454324
98.9	0.293116174
99.1	0.763682839
99.3	0.295916536
99.5	0.071981955
99.7	0.571363772
99.9	0.793379861
# data-experiment-after2p-0.5nacl.dat
25.09	6056
25.165	6067.375
25.24	5975.5
25.315	5897.75
25.39	5929.625
25.465	5909.5
25.54	5931.625
25.615	5968.375
25.69	5927.375
25.765	5907
25.84	5887.75
25.915	5923.625
25.99	5914.25
26.065	5897.25
26.14	5877.875
26.215	5857.125
26.29	5842.375
26.365	5821.5
26.44	5811.5
26.515	5784.75
26.59	5744.375
26.665	5699
26.74	5676.5
26.815	5692.75
26.89	5644.75
26.965	5543.5
27.04	5513.875
27.115	5483.875
27.19	5424
27.265	5399.75
27.34	5384.375
27.415	5410.5
27.49	5374
27.565	5330.375
27.64	5290.125
27.715	5277.625
27.79	5234.875
27.865	5224.25
27.94	5187.75
28.015	5235
28.09	5227.125
28.165	5189
28.24	5203.875
28.315	5127.25
28.39	5142
28.465	5135.125
28.54	5161.75
28.615	5149.875
28.69	5116.25
28.765	5107.375
28.84	5117
28.915	5158.375
28.99	5151.125
29.065	5149.25
29.14	5105.375
29.215	5121.875
29.29	5068.5
29.365	5139
29.44	5125.625
29.515	5092.375
29.59	5115.875
29.665	5130.125
29.74	5157
29.815	5145
29.89	5147.375
29.965	5098.375
30.04	5142.25
30.115	5129.75
30.19	5121.875
30.265	5155.25
30.34	5150.75
30.415	5161.875
30.49	5173
30.565	5137.5
30.64	5141.125
30.715	5138.625
30.79	5133.125
30.865	5114.125
30.94	5085
31.015	5072
31.09	5038.125
31.165	5109.5
31.24	5052.125
31.315	5047.25
31.39	5038.375
31.465	5009.125
31.54	5014.375
31.615	5021.25
31.69	5033.375
31.765	4981.125
31.84	4961.75
31.915	4952
31.99	4963.125
32.065	4953
32.14	4921.375
32.215	4901.375
32.29	4892.75
32.365	4871.5
32.44	4859.625
32.515	4833.375
32.59	4802.25
32.665	4820.875
32.74	4792
32.815	4766.75
32.89	4733.875
32.965	4716.75
33.04	4687.125
33.115	4703
33.19	4672.75
33.265	4683.625
33.34	4671.75
33.415	4624.25
33.49	4633.625
33.565	4611
33.64	4545.75
33.715	4560
33.79	4550.375
33.865	4509.75
33.94	4490
34.015	4494.875
34.09	4522.875
34.165	4481.75
34.24	4474.125
34.315	4495.25
34.39	4439.25
34.465	4407.125
34.54	4407.25
34.615	4433.125
34.69	4386.25
34.765	4366.125
34.84	4356.125
34.915	4299.125
34.99	4277.875
35.065	4324.75
35.14	4330.125
35.215	4268.875
35.29	4267.75
35.365	4262.875
35.44	4257.875
35.515	4263.75
35.59	4268.75
35.665	4238.875
35.74	4234.375
35.815	4185.75
35.89	4169.5
35.965	4179
36.04	4203.125
36.115	4182.875
36.19	4153.75
36.265	4132.25
36.34	4138
36.415	4099.75
36.49	4104.625
36.565	4108.5
36.64	4106.75
36.715	4064.875
36.79	4037.75
36.865	4061
36.94	4084.375
37.015	4084.75
37.09	4004.75
37.165	4020.125
37.24	4026
37.315	4012.875
37.39	4011
37.465	4039.25
37.54	4022.875
37.615	4027.5
37.69	4039.75
37.765	3968.375
37.84	3971.75
37.915	3958
37.99	3961.5
38.065	3964.75
38.14	3968.125
38.215	3958.375
38.29	3984.125
38.365	3954.875
38.44	3920.25
38.515	3918.375
38.59	3911.25
38.665	3915.625
38.74	3927.125
38.815	3908.75
38.89	3908.25
38.965	3883
39.04	3855.375
39.115	3868.625
39.19	3870.75
39.265	3882.75
39.34	3876.375
39.415	3860.625
39.49	3839.75
39.565	3867.5
39.64	3855.25
39.715	3803.25
39.79	3838.5
39.865	3819.75
39.94	3821.875
40.015	3777.125
40.09	3765.25
40.165	3751.75
40.24	3753.875
40.315	3757.75
40.39	3735.5
40.465	3732.75
40.54	3704.5
40.615	3714.625
40.69	3716.625
40.765	3713.875
40.84	3711.375
40.915	3683
40.99	3699.75
41.065	3668.875
41.14	3677.875
41.215	3689
41.29	3639.25
41.365	3639
41.44	3659.625
41.515	3633.625
41.59	3613.375
41.665	3575.625
41.74	3586
41.815	3562.125
41.89	3609.125
41.965	3553.625
42.04	3588.625
42.115	3559.625
42.19	3596.375
42.265	3575.5
42.34	3546.25
42.415	3506.75
42.49	3538.25
42.565	3554.875
42.64	3534.625
42.715	3531.375
42.79	3501.75
42.865	3497
42.94	3492.875
43.015	3487.5
43.09	3509.375
43.165	3539.75
43.24	3462.25
43.315	3478.375
43.39	3469.625
43.465	3462.875
43.54	3453.625
43.615	3467
43.69	3418.375
43.765	3393.625
43.84	3400
43.915	3380.375
43.99	3405.375
44.065	3433.75
44.14	3403.125
44.215	3390.625
44.29	3403.25
44.365	3394.5
44.44	3400.875
44.515	3401.5
44.59	3403.625
44.665	3364.25
44.74	3380.375
44.815	3355.75
44.89	3372.625
44.965	3393.625
45.04	3346
45.115	3362.625
45.19	3364.75
45.265	3350
45.34	3359.75
45.415	3330.75
45.49	3335
45.565	3300.125
45.64	3341.125
45.715	3318.875
45.79	3330.25
45.865	3329.875
45.94	3320.875
46.015	3334
46.09	3343.625
46.165	3333
46.24	3311.625
46.315	3300.875
46.39	3300
46.465	3330.875
46.54	3286.125
46.615	3309.625
46.69	3310.5
46.765	3275.75
46.84	3259.75
46.915	3281.375
46.99	3272.25
47.065	3293.625
47.14	3283.875
47.215	3273.25
47.29	3265.875
47.365	3249.75
47.44	3227.5
47.515	3240.625
47.59	3207.625
47.665	3216.5
47.74	3256.5
47.815	3233.125
47.89	3215.125
47.965	3230.375
48.04	3232.625
48.115	3225
48.19	3170
48.265	3187
48.34	3213.5
48.415	3169.125
48.49	3187.625
48.565	3162.375
48.64	3156.75
48.715	3155.375
48.79	3181.875
48.865	3162.875
48.94	3130.375
49.015	3110.375
49.09	3133.25
49.165	3116.875
49.24	3100
49.315	3097.5
49.39	3121.875
49.465	3115
49.54	3117.625
49.615	3099.125
49.69	3099.625
49.765	3072.875
49.84	3055
49.915	3073.125
49.99	3094.125
50.065	3091.25
50.14	3080.75
50.215	3032.125
50.29	3046
50.365	3058.625
50.44	3094
50.515	3055.25
50.59	3064.5
50.665	3065.125
50.74	3049.75
50.815	3052.5
50.89	3073
50.965	3063.625
51.04	3023.375
51.115	3014.25
51.19	3012.5
51.265	3020.5
51.34	3015.75
51.415	3018.25
51.49	3033
51.565	3013
51.64	3024.125
51.715	3008.375
51.79	2996
51.865	2976.625
51.94	3011.5
52.015	2969.25
52.09	2967.625
52.165	2946.375
52.24	3018.25
52.315	3025.125
52.39	3020
52.465	3013.875
52.54	3021.125
52.615	3017.75
52.69	3001.5
52.765	2972
52.84	2967.375
52.915	2980.375
52.99	2971.75
53.065	2943.5
53.14	2970.625
53.215	2950.625
53.29	2978.125
53.365	2950.875
53.44	2927.375
53.515	2954.625
53.59	2967.5
53.665	2942.5
53.74	2954.75
53.815	2946
53.89	2897.375
53.965	2948.875
54.04	2928
54.115	2913.375
54.19	2914.25
54.265	2921.25
54.34	2886.875
54.415	2903.25
54.49	2949.625
54.565	2909.875
54.64	2886
54.715	2887.25
54.79	2849
54.865	2859
54.94	2878.125
55.015	2871.875
55.09	2880.125
55.165	2862.375
55.24	2861.625
55.315	2858.875
55.39	2841.75
55.465	2863.5
55.54	2835.625
55.615	2858.25
55.69	2835.75
55.765	2821.625
55.84	2826.875
55.915	2829.5
55.99	2797.125
56.065	2803.875
56.14	2818.375
56.215	2851.375
56.29	2819.875
56.365	2829
56.44	2802.5
56.515	2768.125
56.59	2797.25
56.665	2800.375
56.74	2797.25
56.815	2793.5
56.89	2784.625
56.965	2745.75
57.04	2756
57.115	2770.625
57.19	2762.875
57.265	2751.75
57.34	2776.625
57.415	2758.75
57.49	2781.875
57.565	2762
57.64	2731.25
57.715	2728.375
57.79	2764.25
57.865	2731.875
57.94	2747.5
58.015	2750
58.09	2779.75
58.165	2789.125
58.24	2778.875
58.315	2772
58.39	2761.25
58.465	2773.75
58.54	2759.875
58.615	2726.25
58.69	2754.875
58.765	2753.625
58.84	2754
58.915	2788.125
58.99	2719.625
59.065	2713.5
59.14	2680.875
59.215	2667
59.29	2704.625
59.365	2719.75
59.44	2692
59.515	2692.5
59.59	2711.25
59.665	2724.125
59.74	2710.625
59.815	2726.125
59.89	2683.125
59.965	2743.25
60.04	2723.5
60.115	2681.5
60.19	2732.625
60.265	2705.375
60.34	2665.125
60.415	2689.75
60.49	2684.125
60.565	2679.125
60.64	2667.25
60.715	2660.375
60.79	2668.625
60.865	2673.125
60.94	2674
61.015	2677.5
61.09	2653.375
61.165	2635
61.24	2611.75
61.315	2660.5
61.39	2648.625
61.465	2676.625
61.54	2642.625
61.615	2622.875
61.69	2609.25
61.765	2647.375
61.84	2624.75
61.915	2659.25
61.99	2642.25
62.065	2646.25
62.14	2639.625
62.215	2607
62.29	2614.25
62.365	2619.5
62.44	2597.25
62.515	2595.375
62.59	2609.75
62.665	2614
62.74	2624.5
62.815	2645.125
62.89	2630.75
62.965	2593.5
63.04	2607.125
63.115	2583
63.19	2594.25
63.265	2600.25
63.34	2605.875
63.415	2575.375
63.49	2575.875
63.565	2573.125
63.64	2583.875
63.715	2588.875
63.79	2547.75
63.865	2579.75
63.94	2555
64.015	2555.875
64.09	2515.375
64.165	2564.875
64.24	2573.75
64.315	2548.875
64.39	2534.375
64.465	2559.625
64.54	2519.625
64.615	2540.625
64.69	2533
64.765	2505.375
64.84	2506.75
64.915	2522.5
64.99	2531.875
65.065	2511.5
65.14	2474.875
# data-experiment-after2p-1.5alcl3.dat
25.09	5950.388
25.165	5917.376
25.24	5903.432
25.315	5876.804
25.39	5855.216
25.465	5814.308
25.54	5810.78
25.615	5791.124
25.69	5778.356
25.765	5809.268
25.84	5810.612
25.915	5802.968
25.99	5753.744
26.065	5778.272
26.14	5766.092
26.215	5745.176
26.29	5773.736
26.365	5763.824
26.44	5751.308
26.515	5717.036
26.59	5662.772
26.665	5629.088
26.74	5627.408
26.815	5594.396
26.89	5570.12
26.965	5547.188
27.04	5485.784
27.115	5472.932
27.19	5451.764
27.265	5388.848
27.34	5362.388
27.415	5299.892
27.49	5308.964
27.565	5303.168
27.64	5281.16
27.715	5247.476
27.79	5243.192
27.865	5247.98
27.94	5239.412
28.015	5223.368
28.09	5201.864
28.165	5213.96
28.24	5143.988
28.315	5150.288
28.39	5159.192
28.465	5162.72
28.54	5151.044
28.615	5127.944
28.69	5135.168
28.765	5116.772
28.84	5117.024
28.915	5122.568
28.99	5132.648
29.065	5107.112
29.14	5114.672
29.215	5151.716
29.29	5128.952
29.365	5105.684
29.44	5140.376
29.515	5150.708
29.59	5131.556
29.665	5139.2
29.74	5161.376
29.815	5160.368
29.89	5135.756
29.965	5157.68
30.04	5140.88
30.115	5113.16
30.19	5112.824
30.265	5112.32
30.34	5127.692
30.415	5170.952
30.49	5152.892
30.565	5158.52
30.64	5114.588
30.715	5131.64
30.79	5108.12
30.865	5105.012
30.94	5115.176
31.015	5113.076
31.09	5113.244
31.165	5092.412
31.24	5129.792
31.315	5093.084
31.39	5050.16
31.465	5045.96
31.54	5047.136
31.615	5037.56
31.69	5033.78
31.765	5025.38
31.84	5019.08
31.915	4984.22
31.99	4983.716
32.065	5005.64
32.14	4947.008
32.215	4926.176
32.29	4922.648
32.365	4895.096
32.44	4905.932
32.515	4863.596
32.59	4852.508
32.665	4816.388
32.74	4837.304
32.815	4810.676
32.89	4778.756
32.965	4776.992
33.04	4748.768
33.115	4750.448
33.19	4700.132
33.265	4680.392
33.34	4709.54
33.415	4683.08
33.49	4679.552
33.565	4618.064
33.64	4611.848
33.715	4604.456
33.79	4579.508
33.865	4577.324
33.94	4557.836
34.015	4571.528
34.09	4512.812
34.165	4504.748
34.24	4527.26
34.315	4514.072
34.39	4467.956
34.465	4481.648
34.54	4453.76
34.615	4441.58
34.69	4429.904
34.765	4405.124
34.84	4389.668
34.915	4384.04
34.99	4333.892
35.065	4323.56
35.14	4316.252
35.215	4280.132
35.29	4251.236
35.365	4273.16
35.44	4261.904
35.515	4237.964
35.59	4214.948
35.665	4188.656
35.74	4208.816
35.815	4203.692
35.89	4165.976
35.965	4176.812
36.04	4163.876
36.115	4153.04
36.19	4156.484
36.265	4151.024
36.34	4146.908
36.415	4141.448
36.49	4091.384
36.565	4083.152
36.64	4089.032
36.715	4096.004
36.79	4057.448
36.865	4053.248
36.94	4048.544
37.015	4060.64
37.09	4041.992
37.165	4031.996
37.24	4064.336
37.315	4032.752
37.39	4032.5
37.465	4014.86
37.54	3995.96
37.615	3986.3
37.69	3973.868
37.765	3979.16
37.84	3995.036
37.915	3999.824
37.99	3982.94
38.065	4022.84
38.14	3989.072
38.215	3981.092
38.29	3953.96
38.365	3985.04
38.44	3968.912
38.515	3944.972
38.59	3961.184
38.665	3937.076
38.74	3928.088
38.815	3963.452
38.89	3914.9
38.965	3901.208
39.04	3885.08
39.115	3900.368
39.19	3882.392
39.265	3902.3
39.34	3884.156
39.415	3877.268
39.49	3882.308
39.565	3853.496
39.64	3863.324
39.715	3841.4
39.79	3820.232
39.865	3797.216
39.94	3799.064
40.015	3812.756
40.09	3790.412
40.165	3830.228
40.24	3794.78
40.315	3785.792
40.39	3758.072
40.465	3763.112
40.54	3752.696
40.615	3712.124
40.69	3686.336
40.765	3715.82
40.84	3714.98
40.915	3704.984
40.99	3724.304
41.065	3699.86
41.14	3686.336
41.215	3697.088
41.29	3668.108
41.365	3662.312
41.44	3669.872
41.515	3682.892
41.59	3665.588
41.665	3653.996
41.74	3633.836
41.815	3636.188
41.89	3624.512
41.965	3633.248
42.04	3616.784
42.115	3595.196
42.19	3629.216
42.265	3591.836
42.34	3644.252
42.415	3637.448
42.49	3610.904
42.565	3598.892
42.64	3590.66
42.715	3596.036
42.79	3586.796
42.865	3571.172
42.94	3541.268
43.015	3567.392
43.09	3559.16
43.165	3569.324
43.24	3568.316
43.315	3572.936
43.39	3516.404
43.465	3547.484
43.54	3531.524
43.615	3524.3
43.69	3558.656
43.765	3546.224
43.84	3511.7
43.915	3526.316
43.99	3499.016
44.065	3531.356
44.14	3506.24
44.215	3514.556
44.29	3484.988
44.365	3484.064
44.44	3496.16
44.515	3477.512
44.59	3479.78
44.665	3472.472
44.74	3477.512
44.815	3491.12
44.89	3493.808
44.965	3454.244
45.04	3459.788
45.115	3442.568
45.19	3451.976
45.265	3458.444
45.34	3442.904
45.415	3452.564
45.49	3451.556
45.565	3459.116
45.64	3479.948
45.715	3436.772
45.79	3444.08
45.865	3406.616
45.94	3422.324
46.015	3404.432
46.09	3431.564
46.165	3419.216
46.24	3429.212
46.315	3438.62
46.39	3438.788
46.465	3443.744
46.54	3461.636
46.615	3450.8
46.69	3430.892
46.765	3450.884
46.84	3432.656
46.915	3432.152
46.99	3431.648
47.065	3393.428
47.14	3439.88
47.215	3416.696
47.29	3413
47.365	3390.236
47.44	3404.096
47.515	3415.436
47.59	3393.512
47.665	3399.056
47.74	3369.068
47.815	3380.66
47.89	3402.416
47.965	3387.548
48.04	3369.068
48.115	3347.144
48.19	3364.7
48.265	3342.776
48.34	3350.504
48.415	3322.616
48.49	3338.828
48.565	3343.448
48.64	3327.32
48.715	3307.916
48.79	3278.768
48.865	3300.02
48.94	3288.008
49.015	3269.528
49.09	3286.412
49.165	3277.928
49.24	3283.472
49.315	3265.16
49.39	3244.16
49.465	3244.244
49.54	3241.724
49.615	3216.356
49.69	3192.92
49.765	3200.648
49.84	3216.188
49.915	3205.604
49.99	3201.152
50.065	3186.452
50.14	3162.68
50.215	3164.36
50.29	3177.38
50.365	3175.196
50.44	3160.16
50.515	3164.444
50.59	3148.568
50.665	3142.436
50.74	3123.872
50.815	3125.048
50.89	3126.98
50.965	3134.708
51.04	3099.512
51.115	3104.636
51.19	3094.388
51.265	3089.768
51.34	3067.088
51.415	3066.164
51.49	3072.884
51.565	3046.676
51.64	3068.936
51.715	3098.42
51.79	3053.396
51.865	3052.892
51.94	3058.184
52.015	3070.868
52.09	3037.016
52.165	3063.308
52.24	3009.464
52.315	3005.6
52.39	3059.444
52.465	3023.996
52.54	3024.836
52.615	3018.116
52.69	3011.396
52.765	3010.052
52.84	2991.572
52.915	3008.12
52.99	2984.096
53.065	2950.832
53.14	2960.324
53.215	2974.1
53.29	2948.816
53.365	2947.64
53.44	2933.696
53.515	2941.256
53.59	2935.208
53.665	2923.532
53.74	2946.548
53.815	2942.18
53.89	2957.972
53.965	2945.288
54.04	2925.8
54.115	2923.532
54.19	2934.872
54.265	2937.476
54.34	2952.932
54.415	2960.156
54.49	2911.94
54.565	2904.044
54.64	2911.016
54.715	2913.704
54.79	2911.52
54.865	2897.66
54.94	2876.324
55.015	2883.212
55.09	2861.54
55.165	2870.948
55.24	2854.484
55.315	2845.328
55.39	2864.144
55.465	2840.876
55.54	2863.304
55.615	2846.924
55.69	2809.964
55.765	2818.196
[truncated: 5,143 more rows]
