# Supplementary material for: Radiation damage by extensive local water ionization from two-step electron-transfer-mediated decay of solvated ions
Source: Nat Chem. 2023 Aug 24;15(10):1408–14. doi: 10.1038/s41557-023-01302-1 (PMC10533389; doi:10.1038/s41557-023-01302-1)
Supplement: Supplementary file 3 — Geometries of clusters used for ab initio calculations. [file 41557_2023_1302_MOESM3_ESM.zip]

Archive with 2 entries (2 files):
- Extended Data Table 1/clusters.txt
- Extended Data Table 1/clusters_small.txt
