# Supplementary material for: Radiation damage by extensive local water ionization from two-step electron-transfer-mediated decay of solvated ions
Source: Nat Chem. 2023 Aug 24;15(10):1408–14. doi: 10.1038/s41557-023-01302-1 (PMC10533389; doi:10.1038/s41557-023-01302-1)
Supplement: Supplementary file 3 — Geometries of clusters used for ab initio calculations. [file 41557_2023_1302_MOESM3_ESM.zip › Extended Data Table 1/clusters_small.txt]

13

 Al              32.240000    32.240000    32.240000
 O               31.820000    32.010000    30.540000
 H               31.890000    31.130000    30.060000
 H               31.550000    32.720000    29.900000
 O               30.630000    31.510000    32.690000
 H               30.390000    30.600000    33.030000
 H               29.790000    32.030000    32.520000
 O               32.520000    32.540000    34.050000
 H               33.400000    32.280000    34.440000
 H               31.890000    32.810000    34.770000
 O               31.430000    33.920000    32.200000
 H               31.770000    34.830000    32.450000
 H               30.540000    34.010000    31.760000
13

 Al              32.200000    32.200000    32.200000
 O               33.810000    32.720000    31.580000
 H               34.660000    32.800000    32.100000
 H               33.950000    33.090000    30.660000
 O               32.900000    30.690000    32.910000
 H               33.860000    30.420000    32.890000
 H               32.340000    29.920000    33.230000
 O               32.410000    33.060000    33.820000
 H               33.070000    33.740000    34.140000
 H               31.940000    32.660000    34.610000
 O               30.480000    31.710000    32.730000
 H               29.870000    32.300000    33.250000
 H               29.960000    30.930000    32.380000
13

 Al              32.180000    32.180000    32.180000
 O               30.470000    32.680000    31.910000
 H               29.780000    32.580000    32.630000
 H               30.020000    32.950000    31.060000
 O               31.860000    30.500000    31.500000
 H               32.560000    29.800000    31.350000
 H               30.960000    30.090000    31.390000
 O               32.760000    32.870000    30.570000
 H               32.820000    33.840000    30.330000
 H               33.290000    32.330000    29.920000
 O               31.800000    31.480000    33.870000
 H               31.690000    32.080000    34.660000
 H               31.810000    30.530000    34.160000
13

 Al              32.230000    32.230000    32.230000
 O               32.700000    33.580000    31.120000
 H               32.270000    34.460000    31.310000
 H               33.180000    33.630000    30.250000
 O               30.510000    32.810000    32.270000
 H               30.250000    33.660000    31.820000
 H               29.700000    32.330000    32.600000
 O               32.690000    33.220000    33.700000
 H               32.140000    33.200000    34.540000
 H               33.260000    34.040000    33.700000
 O               31.860000    30.790000    33.300000
 H               31.200000    30.100000    33.010000
 H               32.150000    30.610000    34.240000
13

 Al              32.240000    32.240000    32.240000
 O               32.760000    31.800000    33.890000
 H               32.950000    30.880000    34.220000
 H               32.680000    32.420000    34.670000
 O               32.150000    30.520000    31.610000
 H               31.460000    29.850000    31.890000
 H               32.930000    30.040000    31.200000
 O               31.650000    32.830000    30.590000
 H               30.830000    32.360000    30.250000
 H               31.940000    33.520000    29.930000
 O               32.300000    34.030000    32.790000
 H               31.480000    34.490000    33.140000
 H               33.100000    34.620000    32.930000
13

 Al              32.220000    32.220000    32.220000
 O               33.730000    32.900000    32.970000
 H               34.410000    33.540000    32.610000
 H               33.980000    32.650000    33.910000
 O               31.320000    33.820000    32.230000
 H               31.240000    34.300000    33.110000
 H               30.840000    34.340000    31.530000
 O               32.910000    30.500000    32.120000
 H               33.910000    30.410000    32.170000
 H               32.490000    29.600000    32.110000
 O               32.880000    32.670000    30.540000
 H               32.970000    33.600000    30.180000
 H               33.120000    32.020000    29.820000
13

 Al              32.260000    32.260000    32.260000
 O               32.750000    30.780000    31.380000
 H               33.600000    30.350000    31.080000
 H               31.970000    30.210000    31.120000
 O               31.760000    33.780000    33.160000
 H               30.940000    34.260000    32.860000
 H               32.190000    34.280000    33.910000
 O               30.540000    32.100000    31.440000
 H               30.340000    32.510000    30.550000
 H               29.680000    31.770000    31.860000
 O               34.070000    32.390000    32.940000
 H               34.140000    31.980000    33.850000
 H               34.970000    32.680000    32.630000
13

 Al              32.240000    32.240000    32.240000
 O               33.460000    33.160000    31.330000
 H               33.520000    34.130000    31.110000
 H               34.200000    32.670000    30.860000
 O               33.350000    31.620000    33.530000
 H               33.380000    30.680000    33.880000
 H               33.970000    32.190000    34.060000
 O               32.350000    30.750000    31.110000
 H               33.060000    30.050000    31.140000
 H               31.660000    30.480000    30.440000
 O               30.880000    32.880000    31.100000
 H               29.980000    33.200000    31.380000
 H               30.940000    32.900000    30.100000
13

 Al              32.210000    32.210000    32.210000
 O               31.710000    33.490000    31.080000
 H               31.600000    33.370000    30.090000
 H               31.370000    34.390000    31.350000
 O               30.530000    31.810000    32.850000
 H               29.730000    32.280000    32.490000
 H               30.240000    31.160000    33.560000
 O               32.880000    30.880000    33.330000
 H               33.000000    31.070000    34.310000
 H               32.930000    29.890000    33.180000
 O               32.030000    30.890000    30.890000
 H               32.730000    30.280000    30.530000
 H               31.140000    30.430000    30.830000
13

 Al              32.240000    32.240000    32.240000
 O               30.830000    31.260000    32.760000
 H               30.080000    31.820000    33.110000
 H               30.590000    30.290000    32.840000
 O               32.390000    31.390000    30.650000
 H               33.280000    31.190000    30.260000
 H               31.670000    31.010000    30.060000
 O               33.480000    31.080000    32.910000
 H               33.410000    30.120000    32.620000
 H               34.200000    31.160000    33.610000
 O               32.100000    33.190000    33.820000
 H               31.680000    34.100000    33.900000
 H               32.390000    32.880000    34.730000
13

 Al              32.240000    32.240000    32.240000
 O               31.820000    32.010000    30.540000
 H               31.890000    31.130000    30.060000
 H               31.550000    32.720000    29.900000
 O               30.630000    31.510000    32.690000
 H               30.390000    30.600000    33.030000
 H               29.790000    32.030000    32.520000
 O               32.520000    32.540000    34.050000
 H               33.400000    32.280000    34.440000
 H               31.890000    32.810000    34.770000
 O               31.430000    33.920000    32.200000
 H               31.770000    34.830000    32.450000
 H               30.540000    34.010000    31.760000
13

 Al              32.210000    32.210000    32.210000
 O               32.400000    30.440000    32.470000
 H               32.790000    29.760000    31.850000
 H               31.910000    29.980000    33.210000
 O               33.630000    32.340000    31.070000
 H               34.540000    32.570000    31.430000
 H               33.620000    32.510000    30.080000
 O               30.710000    32.330000    33.280000
 H               29.900000    32.790000    32.920000
 H               30.660000    32.290000    34.280000
 O               33.340000    32.620000    33.620000
 H               33.340000    32.310000    34.570000
 H               34.150000    33.170000    33.450000
13

 Al              32.210000    32.210000    32.210000
 O               32.400000    30.440000    32.470000
 H               32.790000    29.760000    31.850000
 H               31.910000    29.980000    33.210000
 O               33.630000    32.340000    31.070000
 H               34.540000    32.570000    31.430000
 H               33.620000    32.510000    30.080000
 O               30.710000    32.330000    33.280000
 H               29.900000    32.790000    32.920000
 H               30.660000    32.290000    34.280000
 O               33.340000    32.620000    33.620000
 H               33.340000    32.310000    34.570000
 H               34.150000    33.170000    33.450000
13

 Al              32.240000    32.240000    32.240000
 O               33.060000    31.320000    30.960000
 H               33.950000    31.430000    30.520000
 H               32.620000    30.480000    30.610000
 O               31.400000    33.270000    33.510000
 H               30.790000    32.890000    34.210000
 H               31.240000    34.250000    33.420000
 O               32.460000    33.780000    31.240000
 H               31.830000    34.320000    30.680000
 H               33.370000    34.190000    31.190000
 O               33.900000    32.590000    33.030000
 H               34.720000    32.050000    32.840000
 H               33.990000    33.030000    33.920000
13

 Al              32.170000    32.170000    32.170000
 O               31.780000    33.620000    33.170000
 H               30.920000    34.020000    33.480000
 H               32.550000    34.060000    33.640000
 O               32.470000    31.150000    33.680000
 H               32.980000    30.290000    33.730000
 H               32.120000    31.380000    34.590000
 O               33.960000    32.650000    32.080000
 H               34.780000    32.650000    32.650000
 H               34.170000    33.050000    31.190000
 O               32.440000    30.640000    31.070000
 H               31.960000    29.760000    31.090000
 H               33.140000    30.620000    30.370000
13

 Al              32.220000    32.220000    32.220000
 O               31.680000    30.510000    32.420000
 H               30.840000    30.130000    32.040000
 H               32.190000    29.790000    32.900000
 O               31.140000    32.670000    33.620000
 H               30.980000    33.560000    34.050000
 H               30.760000    31.950000    34.190000
 O               32.710000    33.990000    31.910000
 H               32.260000    34.710000    31.370000
 H               33.640000    34.290000    32.130000
 O               33.710000    32.010000    33.320000
 H               33.700000    32.440000    34.220000
 H               34.630000    31.680000    33.120000
13

 Al              32.210000    32.210000    32.210000
 O               33.540000    31.150000    31.780000
 H               34.300000    31.010000    32.400000
 H               33.560000    30.450000    31.060000
 O               30.920000    30.900000    32.250000
 H               30.730000    30.350000    31.440000
 H               30.320000    30.610000    33.000000
 O               33.440000    33.570000    32.520000
 H               33.490000    34.240000    33.250000
 H               34.250000    33.640000    31.930000
 O               30.870000    33.460000    32.700000
 H               31.140000    34.330000    33.120000
 H               29.880000    33.450000    32.580000
13

 Al              32.240000    32.240000    32.240000
 O               32.240000    32.130000    34.050000
 H               31.530000    32.420000    34.690000
 H               33.080000    31.910000    34.560000
 O               33.960000    31.590000    32.100000
 H               34.770000    32.100000    31.820000
 H               34.230000    30.700000    32.460000
 O               31.570000    30.500000    32.120000
 H               31.870000    29.910000    31.370000
 H               31.150000    29.940000    32.840000
 O               32.880000    34.000000    32.280000
 H               33.000000    34.390000    33.190000
 H               32.910000    34.730000    31.590000
13

 Al              32.240000    32.240000    32.240000
 O               32.150000    31.570000    30.570000
 H               31.350000    31.000000    30.390000
 H               32.520000    31.920000    29.710000
 O               32.520000    33.960000    31.640000
 H               31.930000    34.720000    31.890000
 H               33.220000    34.280000    31.000000
 O               32.350000    32.930000    33.960000
 H               32.600000    33.880000    34.170000
 H               32.360000    32.390000    34.800000
 O               30.390000    32.540000    32.240000
 H               29.680000    32.290000    32.890000
 H               29.980000    32.910000    31.410000
13

 Al              32.240000    32.240000    32.240000
 O               31.300000    33.770000    32.420000
 H               30.310000    33.730000    32.530000
 H               31.620000    34.700000    32.590000
 O               30.880000    31.530000    31.230000
 H               29.960000    31.280000    31.520000
 H               31.050000    31.170000    30.310000
 O               33.140000    32.850000    30.750000
 H               33.810000    32.420000    30.160000
 H               32.830000    33.710000    30.340000
 O               33.590000    32.850000    33.360000
 H               34.390000    33.420000    33.130000
 H               33.590000    32.670000    34.350000
